# Supplementary material for: Symptoms of Burnout Syndrome among Physicians during the Outbreak of COVID-19 Pandemic—A Systematic Literature Review
Source: Healthcare (Basel). 2022 May 25;10(6):979. doi: 10.3390/healthcare10060979 (PMC9223230; doi:10.3390/healthcare10060979)
Supplement: Supplementary file 1 [file healthcare-10-00979-s001.zip]

Archive with 1 entries (1 files):
- healthcare-1691568-File S1.pdf
